# Supplementary material for: Large-Scale Predictions of Compound Potency with Original and Modified Activity Classes Reveal General Prediction Characteristics and Intrinsic Limitations of Conventional Benchmarking Calculations
Source: Pharmaceuticals (Basel). 2023 Apr 2;16(4):530. doi: 10.3390/ph16040530 (PMC10143224; doi:10.3390/ph16040530)
Supplement: Supplementary file 1 [file pharmaceuticals-16-00530-s001.zip]

Archive with 1 entries (1 files):
- pharmaceuticals-2320370-supplementary.pdf
